# Supplementary material for: In Vitro Efficacy of Isobutyl Cyanoacrylate Nanoparticles against Fish Bacterial Pathogens and Selection Preference by Rainbow Trout (Oncorhynchus mykiss)
Source: Microorganisms. 2023 Nov 28;11(12):2877. doi: 10.3390/microorganisms11122877 (PMC10745873; doi:10.3390/microorganisms11122877)
Supplement: Supplementary file 1 [file microorganisms-11-02877-s001.zip]

Archive with 1 entries (1 files):
- microorganisms-2639750-supplementary.pdf
